# Supplementary material for: Paternal phylogeographic structure of the brown bear (Ursus arctos) in northeastern Asia and the effect of male-mediated gene flow to insular populations
Source: Zoological Lett. 2017 Nov 30;3:21. doi: 10.1186/s40851-017-0084-5 (PMC5707830; doi:10.1186/s40851-017-0084-5)
Supplement: Supplementary file 2 — List of Y-chromosomal DNA compound haplotypes (YDNA haplotype), Y-chromosomal haplotypes based on only the 3.1 kb data set (YSNP_haplotype), Y-linked SNPs in the 3.1 kb data set, fragment sizes of six Y-linked microsatellites markers, and the number of individuals from each geographical regions having each Y-chromosomal DNA compound haplotypes. Table S2. Analysis of molecular variance (AMOVA) for brown bear Y-chromosomal polymorphisms in various geographical partitions. Table S3. Analysis of molecular variance (AMOVA) for brown bear Y-chromosomal polymorphisms in various geographical partitions. Table S4. Analysis of molecular variance (AMOVA) for brown bear Y-chromosomal polymorphisms in various geographical partitions. (ZIP 63 kb) [file 40851_2017_84_MOESM2_ESM.zip]

Archive with 4 entries (4 files):
- 170808_TableS4.xls
- 170808_TableS3.xls
- 170808_TableS2.xls
- 170808_TableS1.xls
