# Supplementary material for: Paternal phylogeographic structure of the brown bear (Ursus arctos) in northeastern Asia and the effect of male-mediated gene flow to insular populations
Source: Zoological Lett. 2017 Nov 30;3:21. doi: 10.1186/s40851-017-0084-5 (PMC5707830; doi:10.1186/s40851-017-0084-5)
Supplement: Supplementary file 2 — List of Y-chromosomal DNA compound haplotypes (YDNA haplotype), Y-chromosomal haplotypes based on only the 3.1 kb data set (YSNP_haplotype), Y-linked SNPs in the 3.1 kb data set, fragment sizes of six Y-linked microsatellites markers, and the number of individuals from each geographical regions having each Y-chromosomal DNA compound haplotypes. Table S2. Analysis of molecular variance (AMOVA) for brown bear Y-chromosomal polymorphisms in various geographical partitions. Table S3. Analysis of molecular variance (AMOVA) for brown bear Y-chromosomal polymorphisms in various geographical partitions. Table S4. Analysis of molecular variance (AMOVA) for brown bear Y-chromosomal polymorphisms in various geographical partitions. (ZIP 63 kb) [file 40851_2017_84_MOESM2_ESM.zip › 170808_TableS4.xls]

## Sheet: Sheet1
Table S4 Analysis of molecular variance (AMOVA) for brown bear Y-chromosomal polymorphisms in various geographical partitions.
Geographical partitions		Sum of squares	Variance components	Percentage of variance (%)
EU, NA, and HK+ET (NGroups = 3)
	Among groups	3597.58	18.68	23.51
	Among population, within groups	4422.33	30.24**	38.06
	Within populations	6104.21	30.52**	38.42
(EU, NA), HK+ET (NGroups = 2)
	Among groups	3461.63	30.39*	34.29
	Among population, within groups	4558.28	27.72**	31.27
	Within populations	6104.21	30.52**	34.44
(EU, HK+ET), NA (NGroups = 2)
	Among groups	204.479	-8.52	-12.65
	Among population, within groups	7815.43	45.3**	67.31
	Within populations	6104.21	30.52**	45.35
(NA, HK+ET), EU (NGroups = 2)
	Among groups	2302.93	11.97	15.25
	Among population, within groups	5716.97	35.99**	45.86
	Within populations	6104.21	30.52**	38.89
EU, NA (NGroups = 2)
	Among groups	135.95	-5.34	-9.72
	Among population, within groups	2165.58	21.08**	38.36
	Within populations	5450.32	39.21**	71.36
EU, HK+ET (NGroups = 2)
	Among groups	3393.1	28.26	29.26
	Among population, within groups	4399.63	35.30**	36.55
	Within populations	5746.64	33.03**	34.19
NA, HK+ET (NGroups = 2)
	Among groups	1294.64	20.68	30.84
	Among population, within groups	2279.45	34.76**	51.82
	Within populations	1011.47	11.63**	17.34
Within EU (NGroups = 1)
	Among populations	2142.88	27.03**	37.49
	Within populations	5092.74	45.07	62.51
Within NA (NGroups = 1)
	Among populations	22.703	-0.25	-1.86
	Within populations	357.573	13.75	101.86
Within HK+ET (NGroups = 1)
	Among populations	2256.75	49.72**	82.27
	Within populations	653.898	10.72	17.73
*P < 0.05; **P < 0.01.
EU, Eurasian Continent; NA, North American Continent; HK, Hokkaido; ET, Etorofu Island.
