# Supplementary material for: Paternal phylogeographic structure of the brown bear (Ursus arctos) in northeastern Asia and the effect of male-mediated gene flow to insular populations
Source: Zoological Lett. 2017 Nov 30;3:21. doi: 10.1186/s40851-017-0084-5 (PMC5707830; doi:10.1186/s40851-017-0084-5)
Supplement: Supplementary file 2 — List of Y-chromosomal DNA compound haplotypes (YDNA haplotype), Y-chromosomal haplotypes based on only the 3.1 kb data set (YSNP_haplotype), Y-linked SNPs in the 3.1 kb data set, fragment sizes of six Y-linked microsatellites markers, and the number of individuals from each geographical regions having each Y-chromosomal DNA compound haplotypes. Table S2. Analysis of molecular variance (AMOVA) for brown bear Y-chromosomal polymorphisms in various geographical partitions. Table S3. Analysis of molecular variance (AMOVA) for brown bear Y-chromosomal polymorphisms in various geographical partitions. Table S4. Analysis of molecular variance (AMOVA) for brown bear Y-chromosomal polymorphisms in various geographical partitions. (ZIP 63 kb) [file 40851_2017_84_MOESM2_ESM.zip › 170808_TableS3.xls]

## Sheet: Sheet1
Table S3 Analysis of molecular variance (AMOVA) for brown bear Y-chromosomal polymorphisms in various geographical partitions.
Geographical partitions		Sum of squares	Variance components	Percentage of variance (%)
EU+ET, NA, and HK (NGroups = 3)
	Among groups	5290.74	38.71**	44.43
	Among population, within groups	2729.17	17.89**	20.54
	Within populations	6104.21	30.52**	35.03
(EU+ET, NA), HK (NGroups = 2)
	Among groups	5122.78	57.32**	54.68
	Among population, within groups	2897.13	16.99**	16.21
	Within populations	6104.21	30.52**	29.12
(EU+ET, HK), NA (NGroups = 2)
	Among groups	204.479	-8.52	-12.65
	Among population, within groups	7815.43	45.30**	67.31
	Within populations	6104.21	30.52**	45.35
(NA, HK), EU+ET (NGroups = 2)
	Among groups	3333.05	25.03*	29.66
	Among population, within groups	4686.86	28.84**	34.18
	Within populations	6104.21	30.52**	36.16
EU+ET, NA (NGroups = 2)
	Among groups	167.955	-4.24	-7.85
	Among population, within groups	2493.91	21.44**	39.65
	Within populations	5456.72	36.87**	68.2
EU+ET, HK (NGroups = 2)
	Among groups	5086.26	58.31*	51.93
	Among population, within groups	2706.47	20.95**	18.66
	Within populations	5746.64	33.03**	29.41
NA, HK (NGroups = 2)
	Among groups	1957.69	49.74	74.69
	Among population, within groups	257.969	3.97**	5.96
	Within populations	1005.07	12.89**	19.35
Within EU+ET (NGroups = 1)
	Among populations	2471.2	26.53**	38.83
	Within populations	5099.14	41.8	61.17
Within NA (NGroups = 1)
	Among populations	22.703	-0.25	-1.86
	Within populations	357.573	13.75	101.86
Within HK (NGroups = 1)
	Among populations	235.266	6.40**	33.95
	Within populations	647.498	12.45	66.05
*P < 0.05; **P < 0.01.
EU, Eurasian Continent; NA, North American Continent; HK, Hokkaido; ET, Etorofu Island.
