# Supplementary material for: Paternal phylogeographic structure of the brown bear (Ursus arctos) in northeastern Asia and the effect of male-mediated gene flow to insular populations
Source: Zoological Lett. 2017 Nov 30;3:21. doi: 10.1186/s40851-017-0084-5 (PMC5707830; doi:10.1186/s40851-017-0084-5)
Supplement: Supplementary file 2 — List of Y-chromosomal DNA compound haplotypes (YDNA haplotype), Y-chromosomal haplotypes based on only the 3.1 kb data set (YSNP_haplotype), Y-linked SNPs in the 3.1 kb data set, fragment sizes of six Y-linked microsatellites markers, and the number of individuals from each geographical regions having each Y-chromosomal DNA compound haplotypes. Table S2. Analysis of molecular variance (AMOVA) for brown bear Y-chromosomal polymorphisms in various geographical partitions. Table S3. Analysis of molecular variance (AMOVA) for brown bear Y-chromosomal polymorphisms in various geographical partitions. Table S4. Analysis of molecular variance (AMOVA) for brown bear Y-chromosomal polymorphisms in various geographical partitions. (ZIP 63 kb) [file 40851_2017_84_MOESM2_ESM.zip › 170808_TableS2.xls]

## Sheet: Sheet1
Table S2 Analysis of molecular variance (AMOVA) for brown bear Y-chromosomal polymorphisms in various geographical partitions.
Geographical partitions		Sum of squares	Variance components	Percentage of variance (%)
EU, NA+ET, and HK (NGroups = 3)
	Among groups	5212.04	34.79**	41.35
	Among population, within groups	2807.87	18.81**	22.36
	Within populations	6104.21	30.52**	36.28
(EU, NA+ET), HK (NGroups = 2)
	Among groups	5122.78	57.32**	54.68
	Among population, within groups	2897.13	16.99**	16.21
	Within populations	6104.21	30.52**	29.12
(EU, HK), NA+ET (NGroups = 2)
	Among groups	489.018	-2.98	-4.16
	Among population, within groups	7530.89	43.98**	61.49
	Within populations	6104.21	30.52**	42.67
(NA+ET, HK), EU (NGroups = 2)
	Among groups	2302.93	11.97	15.25
	Among population, within groups	5716.97	35.99**	45.86
	Within populations	6104.21	30.52**	38.89
EU, NA+ET (NGroups = 2)
	Among groups	89.261	-6.13466	-11.47
	Among population, within groups	2572.6	22.74**	42.52
	Within populations	5456.72	36.87**	68.95
EU, HK (NGroups = 2)
	Among groups	4723.02	54.76*	49.73
	Among population, within groups	2378.15	20.57**	18.68
	Within populations	5740.24	34.79**	31.59
NA+ET, HK (NGroups = 2)
	Among groups	2909.11	60.28*	73.79
	Among population, within groups	664.985	9.79**	11.98
	Within populations	1011.47	11.63**	14.23
Within EU (NGroups = 1)
	Among populations	2142.88	27.03**	37.49
	Within populations	5092.74	45.07	62.51
Within NA+ET (NGroups = 1)
	Among populations	429.72	13.68**	56.82
	Within populations	363.973	10.4	43.18
Within HK (NGroups = 1)
	Among populations	235.266	6.40**	33.95
	Within populations	647.498	12.45	66.05
*P < 0.05; **P < 0.01.
EU, Eurasian Continent; NA, North American Continent; HK, Hokkaido; ET, Etorofu Island.
