# Supplementary material for: Paternal phylogeographic structure of the brown bear (Ursus arctos) in northeastern Asia and the effect of male-mediated gene flow to insular populations
Source: Zoological Lett. 2017 Nov 30;3:21. doi: 10.1186/s40851-017-0084-5 (PMC5707830; doi:10.1186/s40851-017-0084-5)
Supplement: Supplementary file 2 — List of Y-chromosomal DNA compound haplotypes (YDNA haplotype), Y-chromosomal haplotypes based on only the 3.1 kb data set (YSNP_haplotype), Y-linked SNPs in the 3.1 kb data set, fragment sizes of six Y-linked microsatellites markers, and the number of individuals from each geographical regions having each Y-chromosomal DNA compound haplotypes. Table S2. Analysis of molecular variance (AMOVA) for brown bear Y-chromosomal polymorphisms in various geographical partitions. Table S3. Analysis of molecular variance (AMOVA) for brown bear Y-chromosomal polymorphisms in various geographical partitions. Table S4. Analysis of molecular variance (AMOVA) for brown bear Y-chromosomal polymorphisms in various geographical partitions. (ZIP 63 kb) [file 40851_2017_84_MOESM2_ESM.zip › 170808_TableS1.xls]

## Sheet: 160514_hirata_bidon_yseq3.1kb_y
Table S1 List of Y-chromosomal DNA compound haplotypes (YDNA haplotype), Y-chromosomal haplotypes based on only the 3.1 kb data set (YSNP_haplotype), Y-linked SNPs in the 3.1 kb data set, fragment sizes of six Y-linked microsatellites markers, and the number of individuals from each geographical regions having each Y-chromosomal DNA compound haplotypes.
YDNA haplotype	YSNP_haplotype	YSNP41	YSNP228	YSNP234	YSNP773	YSNP1302	Y318.9	Y318.4	Y318.2	Y369.1	Y318.1	Y318.6	Central_Europe	Northern_Europe	Western_Asia	East_Asia	Tibet	Hokkaido	Etorofu	Kunashiri	Sakhalin	North-West_America	ABC_Islands	Canada
BR1_01	BR1	C	A	C	G	C	124	212	234	247	277	404	-	-	-	1	-	-	-	-	-	-	-	-
BR1_02	BR1	C	A	C	G	C	124	212	234	265	285	394	-	-	-	-	-	1	-	-	-	-	-	-
BR1_03	BR1	C	A	C	G	C	124	212	234	267	281	394	-	-	-	-	-	3	-	-	-	-	-	-
BR1_04	BR1	C	A	C	G	C	124	212	234	267	281	400	-	-	-	-	-	10	-	1	-	-	-	-
BR1_05	BR1	C	A	C	G	C	124	212	234	267	285	394	-	-	-	-	-	26	-	-	-	-	-	-
BR1_06	BR1	C	A	C	G	C	124	212	234	267	289	394	-	-	-	-	-	6	-	-	-	-	-	-
BR1_07	BR1	C	A	C	G	C	124	212	234	267	289	396	-	-	-	-	-	3	-	-	-	-	-	-
BR1_08	BR1	C	A	C	G	C	124	212	234	267	293	396	-	-	-	-	-	3	-	-	-	-	-	-
BR1_09	BR1	C	A	C	G	C	124	212	234	271	285	394	-	-	-	-	-	3	-	-	-	-	-	-
BR1_10	BR1	C	A	C	G	C	126	212	234	261	281	394	-	-	-	-	1	-	-	-	-	-	-	-
BR1_11	BR1	C	A	C	G	C	126	212	234	261	281	406	-	-	1	-	-	-	-	-	-	-	-	-
BR1_12	BR1	C	A	C	G	C	126	212	234	263	277	406	-	-	1	-	-	-	2	-	-	-	-	-
BR1_13	BR1	C	A	C	G	C	126	212	234	263	277	408	-	-	-	-	-	-	8	-	-	-	-	-
BR1_14	BR1	C	A	C	G	C	126	212	234	263	281	406	-	-	2	-	-	-	-	-	-	-	-	-
BR1_15	BR1	C	A	C	G	C	126	212	234	263	285	404	-	-	2	-	-	-	-	-	-	-	-	-
BR1_16	BR1	C	A	C	G	C	126	212	234	263	285	404	-	-	1	-	-	-	-	-	-	-	-	-
BR1_17	BR1	C	A	C	G	C	126	212	234	265	281	402	-	-	2	-	-	-	-	-	-	-	-	-
BR1_18	BR1	C	A	C	G	C	126	212	234	267	277	406	-	-	-	-	-	-	-	-	1	-	-	-
BR1_19	BR1	C	A	C	G	C	126	212	234	267	285	408	-	-	5	-	-	-	-	-	-	-	-	-
BR1_20	BR1	C	A	C	G	C	126	212	234	269	281	408	-	-	1	-	-	-	-	-	-	-	-	-
BR1_21	BR1	C	A	C	G	C	126	212	234	269	285	404	-	-	4	-	-	-	-	-	-	-	-	-
BR1_22	BR1	C	A	C	G	C	126	212	234	271	285	404	-	-	5	-	-	-	-	-	-	-	-	-
BR1_23	BR1	C	A	C	G	C	126	212	236	267	277	408	-	-	1	-	-	-	-	-	-	-	-	-
BR1_24	BR1	C	A	C	G	C	126	214	236	249	277	404	-	-	-	5	-	-	-	-	-	-	-	-
BR1_25	BR1	C	A	C	G	C	126	214	236	249	281	404	-	-	-	5	-	-	-	-	-	-	-	-
BR1_26	BR1	C	A	C	G	C	126	214	236	249	281	408	-	-	-	1	-	-	-	-	-	-	-	-
BR1_27	BR1	C	A	C	G	C	126	214	236	263	281	404	-	-	-	-	-	-	-	-	-	1	-	-
BR1_28	BR1	C	A	C	G	C	126	214	236	263	281	406	-	-	-	1	-	-	-	-	-	-	-	-
BR1_29	BR1	C	A	C	G	C	126	214	236	265	281	406	-	-	-	1	-	-	-	-	-	-	-	-
BR1_30	BR1	C	A	C	G	C	126	214	236	265	281	412	-	-	-	1	-	-	-	-	-	-	-	-
BR1_31	BR1	C	A	C	G	C	126	214	236	267	281	406	-	-	-	10	-	-	-	-	-	-	-	-
BR1_32	BR1	C	A	C	G	C	128	212	234	263	277	402	-	-	-	1	-	-	-	-	-	-	-	-
BR1_33	BR1	C	A	C	G	C	128	212	234	265	281	410	-	-	2	-	-	-	-	-	-	-	-	-
BR1_34	BR1	C	A	C	G	C	128	212	234	267	277	406	-	-	8	-	-	-	-	-	-	-	-	-
BR1_35	BR1	C	A	C	G	C	128	212	234	267	281	402	-	-	1	-	-	-	-	-	-	-	-	-
BR1_36	BR1	C	A	C	G	C	128	212	234	267	285	402	-	1	-	-	-	-	-	-	-	-	-	-
BR1_37	BR1	C	A	C	G	C	128	212	234	269	281	406	-	-	1	-	-	-	-	-	-	-	-	-
BR1_38	BR1	C	A	C	G	C	128	212	234	271	281	406	-	-	1	-	-	-	-	-	-	-	-	-
BR1_39	BR1	C	A	C	G	C	128	212	234	271	285	406	-	-	4	-	-	-	-	-	-	-	-	-
BR1_40	BR1	C	A	C	G	C	128	212	234	273	281	406	-	-	1	-	-	-	-	-	-	-	-	-
BR1_41	BR1	C	A	C	G	C	128	212	234	273	281	408	-	-	1	-	-	-	-	-	-	-	-	-
BR1_42	BR1	C	A	C	G	C	128	214	234	265	281	406	1	-	-	-	-	-	-	-	-	-	-	-
BR1_43	BR1	C	A	C	G	C	128	214	234	269	277	406	-	-	-	1	-	-	-	-	-	-	-	-
BR1_44	BR1	C	A	C	G	C	128	214	234	269	281	406	4	-	-	-	-	-	-	-	-	-	-	-
BR1_45	BR1	C	A	C	G	C	128	214	234	273	281	406	-	-	-	-	-	-	-	-	-	1	-	-
BR1_46	BR1	C	A	C	G	C	128	214	236	259	281	400	1	-	-	-	-	-	-	-	-	-	-	-
BR1_47	BR1	C	A	C	G	C	128	214	236	259	281	402	2	-	-	-	-	-	-	-	-	-	-	-
BR1_48	BR1	C	A	C	G	C	128	214	236	259	281	406	1	-	-	-	-	-	-	-	-	-	-	-
BR1_49	BR1	C	A	C	G	C	128	214	236	263	281	402	-	-	-	-	-	-	-	-	-	1	-	-
BR1_50	BR1	C	A	C	G	C	128	214	236	263	281	404	-	-	-	-	-	-	-	-	-	2	-	-
BR1_51	BR1	C	A	C	G	C	128	214	236	263	281	406	-	-	1	-	-	-	-	-	-	-	-	-
BR1_52	BR1	C	A	C	G	C	128	214	236	265	277	402	-	-	-	-	-	-	-	-	-	-	1	-
BR1_53	BR1	C	A	C	G	C	128	214	236	265	277	406	-	-	-	1	-	-	-	-	-	-	-	-
BR1_54	BR1	C	A	C	G	C	128	214	236	265	281	398	-	-	-	-	-	-	-	-	-	-	2	-
BR1_55	BR1	C	A	C	G	C	128	214	236	265	281	402	-	-	1	-	-	-	-	-	-	4	4	-
BR1_56	BR1	C	A	C	G	C	128	214	236	265	281	404	-	-	-	-	-	-	-	-	-	-	3	7
BR1_57	BR1	C	A	C	G	C	128	214	236	265	285	406	-	2	-	-	-	-	-	-	-	-	-	-
BR1_58	BR1	C	A	C	G	C	128	214	236	267	277	406	-	-	-	1	-	-	-	-	-	-	-	-
BR1_59	BR1	C	A	C	G	C	128	214	236	267	277	408	-	-	-	-	-	-	-	-	-	-	-	-
BR1_60	BR1	C	A	C	G	C	128	214	236	269	281	406	-	1	-	-	-	-	-	-	-	-	-	-
BR1_61	BR1	C	A	C	G	C	128	214	236	269	285	402	-	-	2	-	-	-	-	-	-	-	-	-
BR1_62	BR1	C	A	C	G	C	128	214	236	271	285	404	-	5	-	-	-	-	-	-	-	-	-	-
BR1_63	BR1	C	A	C	G	C	130	212	234	263	281	402	-	-	2	-	-	-	-	-	-	-	-	-
BR1_64	BR1	C	A	C	G	C	130	214	234	267	285	400	-	-	2	-	-	-	-	-	-	-	-	-
BR1_65	BR1	C	A	C	G	C	130	214	236	263	289	404	-	-	-	-	-	-	-	-	-	-	-	1
BR1_66	BR1	C	A	C	G	C	130	214	236	267	277	406	-	-	1	-	-	-	-	-	-	-	-	-
BR1_67	BR1	C	A	C	G	C	130	214	236	267	281	404	1	-	-	-	-	-	-	-	-	-	-	-
BR1_68	BR1	C	A	C	G	C	130	214	236	267	285	406	3	-	-	-	-	-	-	-	-	-	-	-
BR1_69	BR1	C	A	C	G	C	130	214	236	271	285	406	-	-	1	-	-	-	-	-	-	-	-	-
BR1_70	BR1	C	A	C	G	C	132	214	236	265	281	406	1	-	-	-	-	-	-	-	-	-	-	-
BR1_71	BR1	C	A	C	G	C	132	216	236	265	285	400	-	2	-	-	-	-	-	-	-	-	-	-
BR2_01	BR2	C	C	C	G	C	126	214	236	251	289	408	-	-	-	1	-	-	-	-	-	-	-	-
BR2_02	BR2	C	C	C	G	C	126	214	236	251	289	410	-	-	-	1	-	-	-	-	-	-	-	-
BR3_01	BR3	T	A	C	G	C	126	212	234	265	277	404	-	-	1	-	-	-	-	-	-	-	-	-
BR3_02	BR3	T	A	C	G	C	126	212	234	265	277	410	-	-	1	-	-	-	-	-	-	-	-	-
BR3_03	BR3	T	A	C	G	C	128	214	236	265	277	410	-	-	1	-	-	-	-	-	-	-	-	-
BR4_01	BR4	C	A	T	G	C	126	214	236	263	285	408	-	-	-	-	-	-	-	-	-	1	-	-
BR5_01	BR5	C	A	T	C	C	126	214	236	263	289	406	-	-	-	-	-	-	-	-	-	-	1	-
BR6_01	BR6	C	A	C	G	G	126	212	234	269	285	394	-	-	1	-	-	-	-	-	-	-	-	-
BR6_02	BR6	C	A	C	G	G	126	212	234	269	285	404	-	-	3	-	-	-	-	-	-	-	-	-
